# Supplementary material for: Alpine-style nappes thrust over ancient North China continental margin demonstrate large Archean horizontal plate motions
Source: Nat Commun. 2021 Oct 26;12:6172. doi: 10.1038/s41467-021-26474-7 (PMC8548327; doi:10.1038/s41467-021-26474-7)
Supplement: Supplementary file 4 — Supplementary Data 1 [file 41467_2021_26474_MOESM4_ESM.xlsx]

## Sheet: U-Pb
Supplementary Data 1
sample	Composition (ppm)			Th/U	Isotopic ratio						rho	Age (Ma)						Concordance
	Pb	Th	U		207Pb/206Pb	1σ	207Pb/235U	1σ	206Pb/238U	1σ		207Pb/206Pb	1σ	207Pb/235U	1σ	206Pb/238U	1σ
tholeiitic metabasalt
magmatic zircon
19NQ-2-02	284	126	380	0.33	0.187	0.004	13.472	0.304	0.521	0.006	0.504	2718	35	2713	21	2703	25	0.99
19NQ-2-03	1110	765	1204	0.64	0.183	0.004	13.076	0.275	0.516	0.006	0.521	2682	35	2685	20	2681	24	0.99
19NQ-2-04	494	318	565	0.56	0.185	0.003	13.274	0.284	0.517	0.006	0.585	2702	31	2699	20	2687	27	0.99
19NQ-2-06	340	157	585	0.27	0.181	0.004	12.515	0.259	0.497	0.005	0.495	2666	33	2644	19	2602	22	0.98
19NQ-2-07	306	199	363	0.55	0.184	0.004	13.267	0.315	0.519	0.005	0.434	2694	40	2699	22	2696	23	0.99
19NQ-2-09	457	656	926	0.71	0.162	0.003	9.157	0.182	0.407	0.004	0.503	2477	33	2354	18	2203	19	0.93
19NQ-2-10	342	467	724	0.64	0.174	0.003	10.684	0.29	0.442	0.009	0.72	2594	33	2496	25	2361	39	0.94
19NQ-2-11	324	283	320	0.88	0.184	0.004	13.157	0.251	0.516	0.005	0.507	2692	32	2691	18	2680	21	0.99
19NQ-2-12	392	323	640	0.5	0.179	0.004	12.126	0.23	0.489	0.005	0.522	2646	33	2614	18	2567	21	0.98
19NQ-2-13	141	83	184	0.45	0.182	0.005	12.261	0.319	0.487	0.005	0.426	2733	44	2625	24	2557	23	0.97
19NQ-2-17	432	193	607	0.32	0.181	0.004	12.255	0.237	0.488	0.004	0.472	2659	32	2624	18	2563	19	0.97
19NQ-2-18	612	393	967	0.41	0.162	0.004	8.856	0.192	0.394	0.004	0.514	2474	43	2323	20	2141	20	0.91
19NQ-2-19	1109	248	2072	0.12	0.177	0.003	11.251	0.259	0.458	0.006	0.591	2624	33	2544	21	2429	28	0.95
metamorphic zircon
19NQ-2-01	26	0.19	78	0.002	0.114	0.005	5.183	0.211	0.331	0.005	0.36	1933	76	1850	35	1845	24	0.99
19NQ-2-05	205	2.45	585	0.004	0.115	0.003	5.107	0.109	0.323	0.004	0.58	1880	46	1837	18	1806	19	0.98
19NQ-2-08	181	2.01	553	0.004	0.112	0.003	5.259	0.121	0.338	0.003	0.445	1839	42	1862	20	1877	17	0.99
19NQ-2-14	83	2.48	251	0.01	0.114	0.003	5.174	0.134	0.328	0.004	0.427	1865	48	1848	22	1831	18	0.99
19NQ-2-15	100	1.06	307	0.003	0.112	0.003	5.24	0.131	0.337	0.004	0.455	1839	46	1859	21	1873	19	0.99
19NQ-2-16	27	0.45	84	0.005	0.111	0.004	5.002	0.183	0.329	0.006	0.478	1824	69	1820	31	1832	28	0.99
19NQ-2-20	47	0.32	148	0.002	0.111	0.004	4.987	0.163	0.327	0.004	0.398	1810	63	1817	28	1826	21	0.99
19NQ-2-21	37	0.59	107	0.006	0.116	0.004	5.418	0.18	0.34	0.005	0.447	1894	62	1888	28	1885	24	0.99
19NQ-2-22	58	0.8	143	0.006	0.113	0.004	5.199	0.185	0.331	0.006	0.487	1855	67	1853	30	1845	28	0.99
sample	Composition (ppm)			Th/U	Isotopic ratio						rho	Age (Ma)						Concordance
	Pb	Th	U		207Pb/206Pb	1σ	207Pb/235U	1σ	206Pb/238U	1σ		207Pb/206Pb	1σ	207Pb/235U	1σ	206Pb/238U	1σ
tholeiitic metabasalt
magmatic zircon
18Bd-13-01	621	374	924	0.41	0.18	0.005	12.856	0.34	0.512	0.006	0.456	2655	43	2669	25	2664	26	0.99
18Bd-13-02	521	453	838	0.54	0.179	0.004	10.749	0.239	0.432	0.004	0.435	2646	39	2502	21	2313	19	0.92
18Bd-13-03	556	393	710	0.55	0.187	0.004	13.665	0.287	0.526	0.005	0.446	2716	35	2727	20	2723	21	0.99
18Bd-13-04	228	118	329	0.36	0.18	0.004	12.985	0.285	0.519	0.005	0.426	2657	39	2679	21	2696	21	0.99
18Bd-13-05	522	416	669	0.62	0.184	0.004	13.258	0.294	0.518	0.005	0.403	2691	38	2698	21	2693	20	0.99
18Bd-13-07	562	485	701	0.69	0.184	0.005	13.078	0.333	0.513	0.006	0.476	2692	42	2685	24	2667	26	0.99
18Bd-13-08	315	226	436	0.52	0.181	0.005	12.794	0.343	0.51	0.007	0.482	2661	43	2665	25	2659	28	0.99
18Bd-13-09	1037	868	1769	0.49	0.174	0.004	10.197	0.236	0.42	0.005	0.472	2611	38	2453	21	2262	21	0.91
18Bd-13-10	231	169	314	0.54	0.181	0.005	12.704	0.321	0.505	0.006	0.438	2661	43	2658	24	2635	24	0.99
18Bd-13-11	501	420	608	0.69	0.181	0.004	12.929	0.29	0.511	0.005	0.436	2666	38	2675	21	2661	21	0.99
18Bd-13-12	277	108	522	0.21	0.174	0.004	10.696	0.317	0.439	0.007	0.567	2594	43	2497	28	2347	33	0.93
18Bd-13-13	489	369	718	0.51	0.179	0.005	11.408	0.297	0.455	0.004	0.376	2643	46	2557	24	2419	20	0.94
18Bd-13-14	378	290	525	0.55	0.173	0.005	11.417	0.34	0.47	0.006	0.4	2590	52	2558	28	2484	25	0.97
18Bd-13-15	257	134	394	0.34	0.176	0.005	11.918	0.372	0.482	0.006	0.411	2617	85	2598	29	2538	27	0.97
18Bd-13-16	602	457	814	0.56	0.174	0.005	11.897	0.316	0.488	0.005	0.364	2598	47	2596	25	2563	20	0.98
18Bd-13-17	328	202	667	0.3	0.168	0.005	9.362	0.327	0.397	0.009	0.677	2536	45	2374	32	2155	43	0.9
18Bd-13-19	455	122	1143	0.11	0.158	0.004	7.524	0.196	0.341	0.005	0.557	2433	40	2176	23	1892	24	0.86
18Bd-13-20	365	730	931	0.78	0.16	0.004	7.149	0.189	0.318	0.004	0.48	2461	39	2130	24	1782	20	0.82
18Bd-13-21	506	571	595	0.96	0.182	0.004	12.263	0.289	0.484	0.004	0.37	2669	38	2625	22	2544	18	0.96
metamorphic zircon
18Bd-13-06	1132	204	994	0.21	0.162	0.004	10.403	0.305	0.464	0.007	0.521	2473	45	2471	27	2458	31	0.99
18Bd-13-18	452	141	831	0.17	0.158	0.004	10.149	0.237	0.459	0.004	0.378	2436	41	2448	22	2437	18	0.99
sample	Composition (ppm)			Th/U	Isotopic ratio						rho	Age (Ma)						Concordance
	Pb	Th	U		207Pb/206Pb	1σ	207Pb/235U	1σ	206Pb/238U	1σ		207Pb/206Pb	1σ	207Pb/235U	1σ	206Pb/238U	1σ
trondhjemite dike
magmatic zircon
19ZY-2-01	442	363	501	0.72	0.18	0.004	12.216	0.288	0.487	0.006	0.533	2656	41	2621	22	2558	27	0.97
19ZY-2-02	277	141	521	0.27	0.174	0.004	8.208	0.218	0.341	0.007	0.724	2594	31	2254	24	1891	31	0.82
19ZY-2-03	436	314	517	0.61	0.178	0.004	11.689	0.232	0.475	0.004	0.443	2631	35	2580	19	2506	18	0.97
19ZY-2-05	734	477	1124	0.42	0.173	0.004	10.034	0.216	0.419	0.004	0.445	2587	33	2438	20	2255	18	0.92
19ZY-2-08	615	639	1201	0.53	0.171	0.003	6.977	0.153	0.294	0.003	0.455	2569	34	2109	19	1664	15	0.76
19ZY-2-09	171	85	223	0.38	0.184	0.004	13.12	0.299	0.516	0.006	0.477	2692	35	2688	21	2680	24	0.99
19ZY-2-10	458	342	674	0.51	0.181	0.003	9.855	0.233	0.394	0.006	0.665	2658	31	2421	22	2143	29	0.87
19ZY-2-11	535	438	656	0.67	0.183	0.005	11.743	0.299	0.465	0.007	0.586	2683	41	2584	24	2463	30	0.95
19ZY-2-12	535	382	869	0.44	0.177	0.004	9.12	0.212	0.372	0.004	0.506	2628	35	2350	21	2037	21	0.85
19ZY-2-13	335	240	530	0.45	0.181	0.004	9.863	0.265	0.395	0.007	0.621	2661	40	2422	25	2146	30	0.87
19ZY-2-15	615	358	1002	0.36	0.181	0.007	10.043	0.322	0.417	0.009	0.65	2658	67	2439	30	2246	40	0.91
19ZY-2-16	793	780	1475	0.53	0.165	0.003	7.542	0.146	0.33	0.003	0.429	2510	33	2178	17	1837	13	0.82
19ZY-2-18	684	428	832	0.51	0.172	0.003	10.688	0.249	0.449	0.007	0.641	2577	33	2496	22	2391	30	0.95
19ZY-2-20	2578	153	3695	0.04	0.17	0.004	8.352	0.209	0.354	0.005	0.564	2561	36	2270	23	1953	24	0.84
19ZY-2-21	238	123	308	0.4	0.173	0.004	11.135	0.311	0.464	0.007	0.539	2587	40	2534	26	2458	31	0.96
19ZY-2-22	382	245	454	0.54	0.178	0.006	11.73	0.291	0.482	0.009	0.739	2639	58	2583	23	2534	38	0.98
sample	Composition (ppm)			Th/U	Isotopic ratio						rho	Age (Ma)						Concordance
	Pb	Th	U		207Pb/206Pb	1σ	207Pb/235U	1σ	206Pb/238U	1σ		207Pb/206Pb	1σ	207Pb/235U	1σ	206Pb/238U	1σ
schistes lustrés
detrital zircon
19SL-01	730	562	1068	0.53	0.169	0.004	11.485	0.277	0.488	0.005	0.447	2552	41	2563	23	2563	23	0.99
19SL-03	877	563	1397	0.4	0.171	0.003	11.557	0.239	0.487	0.004	0.433	2569	24	2569	19	2557	19	0.99
19SL-04	303	196	410	0.48	0.188	0.004	13.815	0.271	0.529	0.004	0.426	2728	33	2737	19	2739	19	0.99
19SL-05	1062	904	1938	0.47	0.17	0.003	9.573	0.185	0.407	0.003	0.371	2553	31	2395	18	2200	13	0.91
19SL-06	1584	1101	2488	0.44	0.171	0.004	11.067	0.222	0.467	0.003	0.353	2569	29	2529	19	2469	15	0.97
19SL-07	196	115	261	0.44	0.198	0.007	14.529	0.437	0.541	0.01	0.589	2807	56	2785	29	2788	40	0.99
19SL-08	862	519	1577	0.33	0.166	0.004	10.005	0.238	0.434	0.004	0.395	2524	40	2435	22	2323	18	0.95
19SL-09	813	536	1008	0.53	0.189	0.006	13.395	0.33	0.521	0.008	0.654	2729	49	2708	23	2705	36	0.99
19SL-10	454	312	564	0.55	0.19	0.004	13.95	0.263	0.528	0.004	0.438	2746	31	2746	18	2734	18	0.99
19SL-13	352	246	435	0.57	0.184	0.004	13.434	0.26	0.525	0.005	0.459	2690	33	2711	18	2721	20	0.99
19SL-14	330	197	463	0.43	0.179	0.004	12.79	0.278	0.512	0.006	0.507	2647	36	2664	20	2665	24	0.99
19SL-15	632	368	895	0.41	0.178	0.004	12.666	0.259	0.511	0.005	0.452	2635	36	2655	19	2661	20	0.99
19SL-17	262	155	379	0.41	0.184	0.004	13.085	0.244	0.512	0.004	0.448	2690	32	2686	18	2664	18	0.99
19SL-18	306	188	425	0.44	0.189	0.004	13.885	0.275	0.53	0.005	0.445	2731	34	2742	19	2742	20	0.99
19SL-19	380	281	460	0.61	0.187	0.004	13.621	0.276	0.526	0.004	0.403	2713	33	2724	19	2723	18	0.99
19SL-20	525	340	657	0.52	0.192	0.004	14.25	0.305	0.535	0.004	0.378	2761	36	2766	20	2763	18	0.99
19SL-21	962	546	1632	0.33	0.171	0.004	11.372	0.268	0.479	0.004	0.329	2569	41	2554	22	2523	16	0.98
19SL-22	456	344	552	0.62	0.193	0.004	14.393	0.325	0.538	0.005	0.393	2769	37	2776	21	2777	20	0.99
19SL-23	824	494	1332	0.37	0.173	0.004	11.712	0.269	0.49	0.007	0.594	2583	37	2582	22	2569	29	0.99
19SL-25	523	472	684	0.69	0.168	0.003	11.134	0.217	0.478	0.004	0.44	2537	33	2534	18	2520	18	0.99
19SL-26	621	414	800	0.52	0.185	0.003	13.507	0.252	0.527	0.005	0.499	2698	31	2716	18	2728	21	0.99
19SL-27	463	255	691	0.37	0.187	0.004	13.602	0.268	0.524	0.004	0.421	2717	33	2722	19	2718	18	0.99
19SL-28	707	566	823	0.69	0.186	0.004	13.534	0.275	0.524	0.005	0.444	2710	35	2718	19	2715	20	0.99
19SL-33	452	308	642	0.48	0.179	0.003	12.709	0.257	0.51	0.005	0.523	2647	31	2658	19	2659	23	0.99
19SL-36	643	406	904	0.45	0.182	0.004	13.189	0.275	0.521	0.005	0.431	2676	36	2693	20	2705	20	0.99
19SL-37	290	159	443	0.36	0.181	0.004	12.908	0.277	0.515	0.005	0.492	2659	35	2673	20	2676	23	0.99
19SL-39	341	235	473	0.5	0.18	0.004	12.737	0.274	0.512	0.004	0.405	2650	46	2660	20	2666	19	0.99
19SL-40	381	227	550	0.41	0.182	0.004	13.193	0.26	0.521	0.004	0.362	2676	33	2694	19	2703	16	0.99
19SL-41	418	284	617	0.46	0.178	0.004	12.553	0.331	0.508	0.008	0.583	2631	69	2647	25	2647	33	0.99
19SL-42	723	621	984	0.63	0.169	0.004	11.371	0.265	0.486	0.004	0.387	2545	41	2554	22	2552	19	0.99
metamorphic zircon
19SL-02	868	768	1608	0.48	0.158	0.003	9.041	0.198	0.411	0.004	0.427	2439	37	2342	20	2219	18	0.94
19SL-12	943	588	1521	0.39	0.161	0.003	10.555	0.194	0.472	0.004	0.467	2469	33	2485	17	2491	18	0.99
19SL-16	836	477	1642	0.29	0.161	0.004	9.799	0.22	0.439	0.006	0.635	2462	44	2416	21	2345	28	0.97
19SL-24	879	773	1795	0.43	0.158	0.003	8.268	0.152	0.377	0.002	0.34	2436	37	2261	17	2062	11	0.9
19SL-29	631	338	1180	0.29	0.162	0.005	10.362	0.217	0.467	0.005	0.5	2472	50	2468	19	2469	21	0.99
19SL-30	802	609	1272	0.48	0.159	0.003	10.156	0.213	0.46	0.004	0.4	2446	36	2449	19	2439	17	0.99
19SL-32	582	228	1229	0.19	0.16	0.003	10.27	0.238	0.463	0.007	0.625	2452	32	2459	21	2452	30	0.99
19SL-34	755	540	1251	0.43	0.159	0.003	10.338	0.217	0.467	0.004	0.416	2450	35	2466	19	2470	18	0.99
19SL-35	816	827	1100	0.75	0.161	0.004	10.313	0.234	0.461	0.004	0.392	2466	39	2463	21	2445	18	0.99
19SL-38	790	687	1250	0.55	0.163	0.003	9.647	0.19	0.426	0.004	0.484	2500	32	2402	18	2286	18	0.95
19SL-43	633	740	1057	0.7	0.159	0.004	8.764	0.243	0.396	0.005	0.449	2450	46	2314	25	2152	23	0.92
19SL-44	902	961	1836	0.52	0.158	0.004	8.079	0.189	0.369	0.004	0.426	2431	39	2240	21	2025	17	0.89
19SL-45	692	517	1149	0.45	0.159	0.003	10.121	0.189	0.459	0.003	0.36	2443	33	2446	17	2436	14	0.99

## Sheet: REE
Supplementary Data 1 (continue)
0		La	Ce	Pr	Nd	Sm	Eu	Gd	Tb	Dy	Ho	Er	Tm	Yb	Lu
19NQ-2-02	magmatic zircon	1.53784	24.7923	6.30963	12.049	49.5683	56.9674	245.101	481.326	869.547	1593.98	2397.42	3572.74	5058.33	6220.78
19NQ-2-03	magmatic zircon	18.65	69.5187	26.4913	31.8056	86.5549	69.8666	343.868	650.928	1147.02	2002.74	2952.02	4444.64	6438.92	7883
19NQ-2-04	magmatic zircon	0.719281	47.1869	4.24373	19.2319	128.764	87.4893	577.184	1187.64	2181.23	3946.23	5848.11	8538.94	12050.3	13954.3
19NQ-2-06	magmatic zircon	1370.89	709.65	380.044	207.93	32.9562	18.6843	30.4784	51.9871	80.488	154.179	248.038	441.244	766.698	1201.69
19NQ-2-07	magmatic zircon	10.142	42.6714	24.6833	42.253	117.074	129.777	367.149	594.439	925.851	1434.22	1988.91	2831.36	3989.52	4654.66
19NQ-2-09	magmatic zircon	34.8927	61.4127	43.753	42.4775	69.5525	64.549	105.721	166.569	325.058	622.985	1111.21	2003.29	3277.84	4573.33
19NQ-2-10	magmatic zircon	1.41601	11.8293	3.17517	14.4009	31.3038	83.2657	106.23	140.437	224.252	397.808	625.702	1093.72	1999.76	3282.4
19NQ-2-11	magmatic zircon	0.40494	61.3759	6.78631	25.2516	145.686	69.5607	624.001	1178.41	2000.67	3347.78	4647.47	6379.96	8378	9728.87
19NQ-2-12	magmatic zircon	0	4.69957	0.114219	0.826644	2.46797	4.10383	14.3373	24.5374	53.7792	100.253	170.307	305.818	508.175	794.08
19NQ-2-13	magmatic zircon	0.276165	24.2104	1.52986	6.10384	42.1975	29.9529	158.316	319.35	562.241	1063.42	1636.92	2476.08	3667.98	4781.23
19NQ-2-17	magmatic zircon	0.0711763	30.5165	1.69925	5.56311	44.9991	28.7314	269.374	547.542	1110.02	2135.48	3347.6	5099.62	7348.31	9374.13
19NQ-2-18	magmatic zircon	3.18123	132.461	10.0754	32.3444	120.245	225.291	344.567	485.868	699.929	1194.55	1736.07	2665.59	3896.41	5235.24
19NQ-2-19	magmatic zircon	15.4192	35.2868	7.29631	15.4007	37.3292	43.7338	202.696	457.382	930.988	1843.8	3051.31	5186.84	8284.62	11482.6
19NQ-2-01	metamorphic zircon	0.072834	0.348714	0.24807	0.149629	1.61437	9.64393	17.7335	52.3035	131.294	333.803	705.796	1432.85	2863.93	5159.39
19NQ-2-05	metamorphic zircon	0.963086	7.08198	3.98416	6.78511	16.2488	27.3434	47.8675	104.325	232.122	492.216	934.677	1815.63	3363.83	5541.76
19NQ-2-08	metamorphic zircon	0.773372	6.97418	3.35439	4.47981	9.33009	23.6649	39.3438	92.4671	197.246	445.104	876.674	1687.11	3181.6	5269.47
19NQ-2-14	metamorphic zircon	0	1.32633	0.11714	0.423888	1.51774	7.71759	27.3218	64.6486	151.132	374.034	700.968	1366.97	2604.61	4661.13
19NQ-2-15	metamorphic zircon	0.0732248	1.37789	0	0.75297	6.46277	19.7461	56.807	148.371	314.78	660.71	1239.16	2207.2	3746.74	6032.87
19NQ-2-16	metamorphic zircon	0	0.306917	0	0.614993	2.7484	14.1307	46.9443	94.6592	234.989	499.381	938.368	1630.24	2892.56	5228.91
19NQ-2-20	metamorphic zircon	0	0.282375	0	0	2.20448	8.82106	20.7105	70.4898	185.01	442.586	983.95	1921.58	3877.9	7691.91
19NQ-2-21	metamorphic zircon	0	0.787302	0	0	1.12655	7.45062	18.0415	34.9505	94.2294	234.143	451.846	811.881	1503.55	2598.07
19NQ-2-22	metamorphic zircon	0.0734094	0.803867	0	0.453154	3.23251	12.3921	23.6736	68.4703	157.134	395.33	765.423	1459.94	2891.98	5153.59
		La	Ce	Pr	Nd	Sm	Eu	Gd	Tb	Dy	Ho	Er	Tm	Yb	Lu
18Bd-13-01	magmatic zircon	17.1224	89.9379	47.8513	75.508	136.907	142.934	470.909	782.081	1416.47	2258.72	3284.94	4533.17	6457.25	8454.22
18Bd-13-02	magmatic zircon	3.18051	73.3074	15.7653	45.888	190.785	339.912	727.048	1155.63	1952.66	3213.2	4607.02	6271.59	8863.17	11515.4
18Bd-13-03	magmatic zircon	2.38473	42.7649	7.5874	24.2257	119.29	169.558	464.577	782.304	1345.96	2216.29	3516.73	5187.51	8048.38	11408.2
18Bd-13-04	magmatic zircon	0.248366	17.312	0.344845	2.64614	36.2422	30.9519	134.56	277.507	592.523	1175.79	2149.75	3332.37	5496.22	8201.08
18Bd-13-05	magmatic zircon	5.73662	64.0873	14.8967	24.1853	146.356	186.743	764.038	1186.44	1747.99	2527.64	3307	4024.9	5332.45	6271.43
18Bd-13-07	magmatic zircon	14.0893	82.4922	58.3033	72.9416	181.967	200.109	532.515	893.12	1506.13	2544.67	4137.75	6126.36	9444.49	13245.8
18Bd-13-08	magmatic zircon	1.01623	28.0095	4.72959	14.7857	67.3107	70.319	228.458	443.166	748.392	1357.96	2117.76	3287.61	5217.88	7366.63
18Bd-13-09	magmatic zircon	63.2988	207.056	193.049	263.054	636.363	633.91	1065.71	1363.71	2000.08	3061.98	4444.96	6250.06	9398.67	12599.1
18Bd-13-10	magmatic zircon	3.27474	44.7941	17.2927	37.81	194.389	209.747	575.185	826.374	1169.21	1621.84	2125.57	2762.86	3629.32	4662
18Bd-13-11	magmatic zircon	5.37445	55.5979	21.2056	39.8513	144.607	112.06	452.047	773.107	1296.57	2192.15	3485.26	4945.09	7933.03	10958.8
18Bd-13-12	magmatic zircon	3.43476	14.5921	1.82861	3.3265	14.4985	11.6522	95.0362	204.829	413.502	812.257	1420.32	2282.03	3918.51	5923.56
18Bd-13-13	magmatic zircon	59.9098	127.89	82.3013	123.973	296.808	390.731	876.219	1211.21	1866.29	2930.49	4121.32	5327.9	7588.21	9661.86
18Bd-13-14	magmatic zircon	8.2195	67.4008	20.4963	32.1117	164.614	191.576	668.111	1066.18	1554.23	2240.86	2940.48	3658.27	4882.98	5954.55
18Bd-13-15	magmatic zircon	0	16.9434	2.19036	6.40577	34.9735	33.1068	179.83	415.848	780.003	1564.82	2541.17	3757.69	5947.14	8492.5
18Bd-13-16	magmatic zircon	2.03394	67.2316	10.256	16.7978	66.5336	53.5506	292.4	608.336	1206.96	2130.63	3462.33	5125.35	7709.79	10561.7
18Bd-13-17	magmatic zircon	13.0183	48.8976	16.2134	27.5898	71.8056	265.192	272.485	451.841	822.006	1483.21	2409.13	3678.04	6009.1	8712.97
18Bd-13-19	magmatic zircon	11.826	45.4314	9.29987	15.4161	85.4541	214.002	642.176	1388.84	2416.41	3615.56	4557.69	5172.51	6710.08	7592.76
18Bd-13-20	magmatic zircon	151.867	497.199	393.725	524.065	1027.87	898.387	1396.64	1520.54	1920.96	2281.74	2845.65	3676.72	5427.41	7862.57
18Bd-13-21	magmatic zircon	0.871203	82.2406	12.5314	43.4438	271.873	213.543	1342.59	2440.39	4374.56	7347.66	10624.5	13993.3	19920.2	24773.9
18Bd-13-06	metamorphic zircon	49.9304	260.76	163.786	240.47	544.564	462.378	816.025	947.724	1113.43	1314.6	1604.98	1909.5	2811.23	3388.47
18Bd-13-18	metamorphic zircon	0.0699444	50.2643	0.94347	2.3806	21.0277	41.1799	153.208	318.57	572.376	968.527	1588.12	2397.67	3853.33	5351.95
		La	Ce	Pr	Nd	Sm	Eu	Gd	Tb	Dy	Ho	Er	Tm	Yb	Lu
19ZY-2-01	magmatic zircon	7.01536	83.2978	18.2992	38.3358	155.334	135.593	533.286	779.174	1067.69	1480.47	1862.81	2413.81	3098.69	3546.78
19ZY-2-02	magmatic zircon	53.3353	333.244	190.064	278.766	402.636	182.219	607.64	723.138	909.392	1213.54	1506.73	1946.2	2406.84	2808.73
19ZY-2-03	magmatic zircon	1.12205	78.2119	2.59842	9.40167	91.6918	103.365	430.805	733.046	1083.9	1580.8	2004.86	2585.95	3335.36	3856.85
19ZY-2-05	magmatic zircon	5.27926	76.104	3.19693	6.83506	57.4223	56.6698	288.591	531.94	852.173	1284.62	1709.42	2217.91	2975.02	3337.98
19ZY-2-08	magmatic zircon	40.5095	342.25	119.183	152.271	401.324	276.626	1081.83	1686.4	2447.54	3629.96	4647.99	5912	7378.71	7899.63
19ZY-2-09	magmatic zircon	0.395149	32.6264	3.37332	8.1364	40.482	48.2005	162.859	268.598	450.498	704.244	941.187	1361.37	1845.18	2263.99
19ZY-2-10	magmatic zircon	10.5374	159.908	27.8594	54.0721	233.925	204.741	747.09	1123.9	1583.19	2184.02	2588.96	3126.73	3855.3	4118.55
19ZY-2-11	magmatic zircon	209.269	264.073	107.288	104.98	179.678	165.494	449.273	703.154	1029.6	1514.17	1965.4	2665.31	3407.37	3980.26
19ZY-2-12	magmatic zircon	257.17	277.776	122.477	136.544	297.425	201.071	673.296	950.324	1214.71	1652.95	1973.61	2560.08	3386.87	3827.15
19ZY-2-13	magmatic zircon	7.4706	111.352	28.1234	41.1954	156.797	72.0947	358.389	545.828	780.971	1143.57	1455.57	1930.53	2469.73	2804.26
19ZY-2-15	magmatic zircon	27.1396	267.36	73.9724	105.231	294.162	167.219	688.606	1060.03	1608.05	2304.28	2836.88	3526.02	4243.23	4376.46
19ZY-2-16	magmatic zircon	140.748	947.76	517.548	690.311	882.101	492.639	1232.6	1340.5	1590.25	1944.73	2144.14	2454.78	2904.6	2962.49
19ZY-2-18	magmatic zircon	24.592	123.436	38.2229	48.4656	159.662	146.953	631.23	998.907	1497.06	2124.07	2629.48	3399.41	4254.4	4539.21
19ZY-2-20	magmatic zircon	121.546	85.7179	100.806	91.3099	128.358	59.4697	318.412	588.342	1053.49	1789.46	2791.06	4537.49	6857.37	7785.97
19ZY-2-21	magmatic zircon	7.92072	130.555	32.3032	64.4922	182.502	153.535	444.047	580.546	784.33	1163.38	1520.58	2152.84	2723.68	3128.44
19ZY-2-22	magmatic zircon	11.4462	146.296	45.2345	72.1149	181.612	173.974	541.186	853.004	1193.38	1667.56	2126.82	2673.25	3429.56	3831.34
		La	Ce	Pr	Nd	Sm	Eu	Gd	Tb	Dy	Ho	Er	Tm	Yb	Lu
19SL-01	detrital zircon	1.85801	32.5817	6.77321	9.46821	19.6433	35.2148	44.2958	61.6351	94.8252	149.967	230.802	331.409	504.268	755.057
19SL-03	detrital zircon	2.08898	44.9339	2.83379	3.67047	20.0485	25.3064	76.3801	139.758	223.609	376.375	588.705	850.236	1264.79	1898.34
19SL-04	detrital zircon	0.0214262	5.20699	0.247	0.798544	6.68125	4.58918	39.906	89.9435	183.191	369.091	628.052	937.072	1360.72	2053.4
19SL-05	detrital zircon	9.06839	59.7239	17.4192	24.0619	52.1728	74.4462	103.412	150.956	228.131	372.179	588.721	840.596	1307.89	2008.1
19SL-06	detrital zircon	15.4898	56.0407	22.5282	27.2765	42.8759	214.355	98.7749	159.795	264.798	474.497	775.067	1117.03	1673.67	2479.95
19SL-07	detrital zircon	0.148707	4.73312	0.224328	0.914324	10.0606	4.99776	54.5783	119.056	243.107	464.058	785.517	1132.39	1649.49	2453.77
19SL-08	detrital zircon	7.29853	46.3745	10.6997	12.8261	29.6435	74.9152	74.371	131.641	219.025	366.132	581.916	877.12	1351.15	2042.74
19SL-09	detrital zircon	6.94748	35.8356	33.546	42.7858	126.835	135.649	198.327	345.03	542.454	892.436	1384.78	1901.58	2755.55	3752.03
19SL-10	detrital zircon	0.105619	6.49343	0.65434	2.77078	20.5049	11.5237	108.345	222.279	452.85	878.884	1434.26	2034.95	2987.14	4424.94
19SL-13	detrital zircon	0.0757123	5.99386	0.538994	2.5089	17.2195	10.2084	95.4904	200.406	390.531	730.836	1203.92	1694.66	2437.43	3584.59
19SL-14	detrital zircon	0.0328283	6.57109	0.146777	1.26275	11.7015	5.19466	74.7019	169.197	336.509	685.689	1211.68	1765.13	2633.67	3906.08
19SL-15	detrital zircon	0.71392	12.1447	1.77502	2.76352	13.7672	9.5034	77.2695	183.667	376.673	784.74	1378.79	2143.86	3221.93	5007.28
19SL-17	detrital zircon	0.0867905	5.95414	0.290671	1.15461	8.53097	5.26858	60.7828	132.056	280.064	560.216	971.996	1464.26	2174.39	3330.33
19SL-18	detrital zircon	0.0214829	6.36867	0.287721	0.963065	10.2218	5.80029	59.6792	144.819	285.003	583.74	1011.24	1502.13	2264.19	3453.45
19SL-19	detrital zircon	0.0441041	6.43081	0.653811	2.65075	23.1682	9.49465	120.535	253.128	492.329	899.144	1447.38	2002.93	2823.35	3985.48
19SL-20	detrital zircon	0.152148	9.20071	1.10148	2.96311	16.5374	19.4975	92.757	207.059	423.344	843.866	1461.83	2136.9	3195.82	4836.37
19SL-21	detrital zircon	0.157033	30.5061	1.0808	2.29699	9.60735	9.38599	39.0331	74.9233	128.658	231.67	393.585	614.981	941.77	1450.11
19SL-22	detrital zircon	0.177054	7.01707	1.416	3.69931	28.2365	13.1627	144.132	306.693	567.847	1051.3	1686.49	2332.13	3202.97	4593.17
19SL-23	detrital zircon	2.75697	36.2739	8.67173	11.4416	31.0702	43.2685	78.7108	120.218	185.868	304.944	480.918	712.038	1091.95	1635.99
19SL-25	detrital zircon	0.0534352	46.7524	1.2237	2.92244	19.5741	26.8823	72.0735	118.657	191.121	330.439	508.77	753.825	1143.91	1708.93
19SL-26	detrital zircon	9.55739	19.6239	6.20709	6.76813	13.771	11.6312	77.9295	173.189	355.775	721.104	1257.14	1912.6	2826.79	4293.18
19SL-27	detrital zircon	0.376433	7.15401	0.877385	1.4597	6.54182	6.03033	39.0704	91.0813	194.05	415.438	756.673	1200.43	1866.33	2938.2
19SL-28	detrital zircon	0.565622	15.6172	2.22906	5.60678	32.8437	20.6768	131.699	265.188	512.266	957.079	1565.22	2217.33	3176.71	4621.3
19SL-33	detrital zircon	0.649478	11.8871	2.02477	3.94643	16.4862	17.8124	78.3091	164.449	330.032	658.796	1126.22	1681.34	2553.6	3801.08
19SL-36	detrital zircon	1.14291	11.4559	1.79591	2.76278	13.5324	8.54667	72.6308	171.847	359.181	736.659	1279.28	1901.87	2860.33	4353.02
19SL-37	detrital zircon	0.137978	4.36176	0.24633	0.839255	5.67535	3.86147	27.3072	66.9482	139.98	297.594	552.509	920.623	1503.52	2475.7
19SL-39	detrital zircon	0.0105021	6.50301	0.199401	0.934752	11.714	5.95848	65.4916	146.209	296.257	584.942	988.378	1442.05	2074.04	3114.02
19SL-40	detrital zircon	0.0551995	5.80398	0.649616	1.35989	11.4952	4.8762	59.815	141.907	292.729	590.801	1017.08	1536.03	2306.11	3475.17
19SL-41	detrital zircon	1.35809	8.45103	2.58236	3.80409	20.0569	31.333	94.6289	205.772	397.76	762.616	1247.5	1823.87	2645.97	3944.43
19SL-42	detrital zircon	0.0655584	20.6698	0.840742	2.0717	12.4762	12.2624	40.4609	67.0667	107.589	180.837	285.813	439.256	674.769	1085.91
19SL-02	metamorphic zircon	22.0003	60.7348	26.9146	26.3063	38.0054	72.2319	68.2888	94.8899	146.67	234.919	371.638	575.161	867.804	1287.41
19SL-12	metamorphic zircon	14.7883	56.1301	21.0207	22.5708	38.4902	67.9721	67.1941	104.508	167.322	289.04	468.215	694.34	1089.55	1758.76
19SL-16	metamorphic zircon	7.0855	30.4246	9.37936	9.47864	16.4062	74.9169	41.8784	68.7583	111.062	188.014	310.294	495.2	830.485	1458.74
19SL-24	metamorphic zircon	92.6733	157.621	102.726	114.371	144.154	372.887	218.699	295.061	384.635	569.627	797.267	1129.48	1623.91	2326.7
19SL-30	metamorphic zircon	16.186	60.8136	18.6071	19.5191	33.0401	119.141	73.6121	121.592	202.707	339.821	554.53	845.681	1298.42	1999.82
19SL-32	metamorphic zircon	0.515728	17.193	1.20229	1.71349	8.74603	117.084	25.1208	43.9379	71.8463	124.862	217.963	338.974	533.307	881.75
19SL-34	metamorphic zircon	1.96795	35.9892	4.47005	7.06479	26.298	49.6739	71.5792	116.969	193.015	306.167	487.131	730.463	1079.31	1587.37
19SL-35	metamorphic zircon	1.95718	66.3328	4.36971	7.37977	34.3908	51.0175	104.835	170.423	272.499	456.667	694.65	998.876	1429.96	2141.16
19SL-38	metamorphic zircon	6.45668	39.0344	15.6678	23.1378	52.7842	100.768	105.411	167.873	285.915	490.82	788.063	1181.7	1757.69	2644.97
19SL-43	metamorphic zircon	16.7886	40.975	25.6844	26.8033	50.0292	145.938	163.37	304.295	569.526	1069.45	1715.14	2471.04	3521.83	4969.03
19SL-44	metamorphic zircon	28.6403	115.082	31.9621	31.4664	58.8549	133.434	130.207	211.462	338.613	555.869	848.649	1212.87	1733.09	2456.34
