# Supplementary material for: Alpine-style nappes thrust over ancient North China continental margin demonstrate large Archean horizontal plate motions
Source: Nat Commun. 2021 Oct 26;12:6172. doi: 10.1038/s41467-021-26474-7 (PMC8548327; doi:10.1038/s41467-021-26474-7)
Supplement: Supplementary file 5 — Supplementary Data 2 [file 41467_2021_26474_MOESM5_ESM.xlsx]

## Sheet: Sheet1
Supplementary Date 2
Samples		18XT-ZM-1	19-ZM-01	19-ZM-02	19-ZM-03	15XT17	20ZY (3)-1	20ZY (3)-2	20ZY (3)-3		18Bd-15	18Bd-12	18Bd-13	18Bd-24	19NQ-2	18Bd-13b	18Bd-13C	18Bd-15(Fe2+/Fe3+)	19Bd-15
petrology		Picritic-boninitic metabasite									tholeiitic metabasalt
SiO2	wt%	51.88	54.09	52.51	53.64	48.08	54.43	54.34	53.59		45.96	51.4	47.12	47.8	45.86	48.97	47.37	44.03	49.5
Al2O3	wt%	6.66	6.16	5.6	5.98	9.02	6.62	6.59	6.82		16.8	14.19	15.28	15.24	16.08	15.02	15.77	17.08	13.35
Fe2O3 (t)	wt%	14.16	11.65	12.69	12.06	16.4	9.83	9.84	10.12		14.52	14.84	15.95	15.95	16.08	15.07	15.48	15.58	16.57
MgO	wt%	13.14	13.96	14.63	14.05	12.9	15.03	15.19	15.19		7.7	7.41	9.66	6.97	7.06	9.27	7.11	9.02	7.49
CaO	wt%	11.56	11.43	12.44	11.62	8.96	11.42	11.39	11.6		9.29	7.6	6.53	9.41	10.29	6.18	9.09	8.83	7.39
Na2O	wt%	0.93	1	0.76	1.04	0.63	1.39	1.4	1.38		2.75	1.98	1.73	2.51	2.17	1.68	2.93	2.4	1.94
K2O	wt%	0.87	0.98	0.62	0.87	2.84	0.51	0.52	0.53		1.03	1.17	2.15	0.52	0.73	2.18	0.69	0.98	1.1
TiO2	wt%	0.46	0.41	0.42	0.42	0.48	0.46	0.45	0.48		1.34	1.01	1.13	1.08	1.15	1.14	1.06	1.4	2.05
P2O5	wt%	0.04	0.04	0.05	0.04	0.48	0.17	0.15	0.17		0.31	0.17	0.24	0.27	0.28	0.22	0.26	0.32	0.27
MnO	wt%	0.29	0.27	0.29	0.28	0.19	0.14	0.14	0.14		0.29	0.21	0.2	0.25	0.29	0.26	0.24	0.36	0.32
LOI	wt%	0.57	0.9	0.87	0.88	1.33	0.6	0.65	0.74		0.94	0.92	1.25	0.39	0.44	1.18	0.81	1.22	0.62
Mg#	%	64.8	70.4	69.6	69.8	60.9	75.2	75.4	74.8		51.2	49.7	54.5	46.4	46.5	54.9	47.6	53.4	47.2
Cs	ppm	0.19	0.07	0.07	0.07	6.19	0.2	0.23	0.18		0.12	0.47	1.04	0.1	0.07	0.97	0.05	0.28	0.38
Rb	ppm	17.7	20.9	12.1	16.6	241	5.6	6.1	5.6		22.7	30.9	78.6	6.4	11	81.5	11.8	26.4	35.8
Ba	ppm	69.6	151.5	49.5	131	154	106	123	122		565	289	520	175	373	516	167.5	327	213
Sr	ppm	45.9	46.1	25.5	40.8	17.5	192.5	206	169		195	160	79.6	293	272	83.2	202	91.9	61.4
Pb	ppm	14.9	2.9	3.2	3.5	5.35	3.3	3.8	2.5		144	17.2	12.3	21.6	26.6	7.1	5.6	14.6	4.2
Th	ppm	5.23	1.36	0.79	1.36	3.1	4.13	3.59	3.36		0.44	1.44	0.56	0.31	0.41	0.92	0.3	0.5	2.6
U	ppm	1.21	1.33	1	1.17	1.01	1.06	1	1.12		0.2	0.67	0.34	0.12	0.14	0.35	0.16	0.25	1.53
Zr	ppm	54	43	35	45	70.08	108	115	95		78	83	72	66	68	84	64	94	170
Hf	ppm	1.8	1.6	1.2	1.7	1.9	2.7	2.9	2.3		2.1	1.9	1.9	1.7	1.7	2.2	1.7	2.3	4.5
Ta	ppm	0.65	1.3	1.32	1.52	0.44	0.31	0.31	0.35		0.17	0.23	0.18	0.16	0.2	0.22	0.16	0.21	0.53
Y	ppm	28.1	25.6	23.7	28.8	20.5	15.9	16.6	15.6		29.9	22.6	22.5	22.3	22.9	25	20.4	29.5	48.1
Nb	ppm	9.6	10.1	12.9	13.6	9.4	4.9	5	5.7		3.9	4.2	3.4	3	3.3	4.1	2.9	4	8.7
Sc	ppm	65.6	65.3	66.1	64.1	18.5	40.4	43.3	41.9		41.5	45.1	40.7	37.1	38.8	40	31.7	39	47.5
Cr	ppm	994	1136	1248	1116	1269	1330	1450	1360		112	72	100	95	110	90	109	128	69
Ni	ppm	152.5	167	177.5	162	467	174	177	185.5		129.5	62.8	132.5	132.5	139	97.2	118	141	40.5
Co	ppm	53.5	52.8	52.6	51.8	42.7	44.3	46.2	45.6		55.4	53.9	61.8	61.8	64.3	54.7	59.4	57.4	49.4
V	ppm	293	285	299	289	127	192	200	198		295	326	297	262	286	289	241	294	485
Ga	ppm	13.7	14.8	14.4	13.6	16.1	11.6	12.45	12.4		18.9	18.1	18.25	16.6	17.8	19.3	18.9	21.8	24.9
Zn	ppm	135	115	134	120	165	70	72	75		294	130	284	285	439	279	222	316	188
Cu	ppm	21.6	16.7	17	33	6.06	24.6	23.4	29.3		7	49.3	15.3	51	47.7	2.5	118	2.3	81
La	ppm	12.5	9.2	9.1	9.9	16	14.9	14.2	19.5		12.1	10.5	10.2	8.4	9.9	10.9	7.9	12.7	22.1
Ce	ppm	37.9	24	23.9	31.4	38.1	34	34.7	41.5		28	24.5	23.9	20.4	23.5	23.8	19.6	29.2	47.5
Pr	ppm	5.39	3.64	3.3	4.67	4.93	4.01	4.04	4.84		3.79	3.22	3.21	2.87	3.27	3.27	2.83	4.05	6.19
Nd	ppm	22.3	15.4	13.4	20	21	16	16.5	19.1		17.3	13.8	14.2	13.1	14.6	14.6	13.1	19	26.8
Sm	ppm	5.46	3.92	3.48	5.11	4.77	3.2	3.16	3.47		4.09	3.42	3.61	3.29	3.54	3.85	3.25	4.74	7.15
Eu	ppm	0.89	0.74	0.65	0.79	0.88	0.83	0.84	0.92		1.45	1.28	1.12	1.19	1.19	1.11	1.03	1.62	2.44
Gd	ppm	4.89	3.82	3.68	4.42	4.36	3.01	3.06	3.02		4.59	3.68	3.89	3.46	3.71	4.4	3.55	5.09	7.42
Tb	ppm	0.84	0.67	0.62	0.77	0.61	0.47	0.5	0.48		0.8	0.64	0.64	0.6	0.69	0.67	0.54	0.79	1.32
Dy	ppm	5.08	4.22	4.05	5.19	3.48	2.78	2.9	2.77		4.77	4.21	3.87	3.83	4.12	4.29	3.57	5.04	8.62
Ho	ppm	1.12	0.92	0.89	1.11	0.67	0.58	0.58	0.53		1.04	0.91	0.88	0.81	0.88	0.94	0.8	1.08	1.86
Er	ppm	3.26	2.81	2.61	3.24	1.83	1.56	1.54	1.45		3.11	2.56	2.52	2.53	2.65	2.71	2.26	3.01	5.35
Tm	ppm	0.45	0.43	0.41	0.51	0.29	0.23	0.23	0.22		0.44	0.37	0.36	0.37	0.4	0.39	0.36	0.42	0.78
Yb	ppm	2.97	2.76	2.68	3.43	1.73	1.39	1.48	1.39		3.04	2.45	2.39	2.35	2.63	2.52	2.33	2.77	4.82
Lu	ppm	0.48	0.44	0.41	0.52	0.25	0.21	0.22	0.21		0.46	0.4	0.41	0.37	0.43	0.39	0.37	0.43	0.76
Eu/Eu*		0.53	0.58	0.55	0.51	0.59	0.82	0.82	0.87		1.02	1.1	0.91	1.08	1	0.82	0.93	1.01	1.02
Longitude	East	114° 13′ 12″	114° 13′ 13″	114° 13′ 11.5″	114° 13′ 11″	114° 16′ 18″	114° 16′ 6″	114° 16′ 5″	114° 16′ 0.78″		114° 15′ 36″	114° 15′ 30″	114° 15′ 40″	114° 15′ 50″	114° 15′ 51″	114° 15′ 55″	114° 15′ 54.23″	114° 15′ 54″	114° 15′ 54″
Latitude	North	37° 21′ 6.4″	37° 21′ 4″	37° 21′ 2″	37° 21′ 5″	37° 18′ 47.91	37° 18′ 40	37° 18′ 47	37° 18′ 46		37° 20′ 25.11	37° 20′ 25″	37° 20′ 25″	37° 20′ 26″	37° 20′ 25.30″	37° 20′ 25″	37° 20′ 25.31″	37° 20′ 25″	37° 20′ 25.31″
